# Supplementary material for: Optimizing Eco-Friendly Degradation of Polyvinyl Chloride (PVC) Plastic Using Environmental Strains of Malassezia Species and Aspergillus fumigatus
Source: Int J Mol Sci. 2023 Oct 22;24(20):15452. doi: 10.3390/ijms242015452 (PMC10607177; doi:10.3390/ijms242015452)
Supplement: Supplementary file 1 [file ijms-24-15452-s001.zip]

Archive with 1 entries (1 files):
- ijms-2640668-supplementary.pdf
